# Supplementary material for: A Standardized Onion Peel-Derived Bioactive Ingredient Attenuates Palmitate-Induced Steatosis and Oxidative Stress by Modulating Mitochondrial Dynamics and Autophagy in HepG2 Cells
Source: Antioxidants (Basel). 2026 Apr 21;15(4):513. doi: 10.3390/antiox15040513 (PMC13113073; doi:10.3390/antiox15040513)
Supplement: Supplementary file 1 [file antioxidants-15-00513-s001.zip]

Archive with 1 entries (1 files):
- antioxidants-4202940-supplementary materials.pdf
